# Supplementary material for: Recurrent Giant Ovarian Cysts in Biological Sisters: 2 Case Reports and Literature Review—Giant Ovarian Cysts in 2 Sisters
Source: Healthcare (Basel). 2025 Mar 17;13(6):656. doi: 10.3390/healthcare13060656 (PMC11942049; doi:10.3390/healthcare13060656)
Supplement: Supplementary file 1 [file healthcare-13-00656-s001.zip]

Archive with 1 entries (1 files):
- healthcare-3452529-supplementary.pdf
